# Supplementary material for: Nitrobenzoates and Nitrothiobenzoates with Activity against M. tuberculosis
Source: Microorganisms. 2023 Apr 8;11(4):969. doi: 10.3390/microorganisms11040969 (PMC10142844; doi:10.3390/microorganisms11040969)
Supplement: Supplementary file 1 [file microorganisms-11-00969-s001.zip]

Archive with 1 entries (1 files):
- microorganisms-2280350-supplementary.pdf
